# Supplementary material for: Myeloid Cell-Derived IL-1 Signaling Damps Neuregulin-1 from Fibroblasts to Suppress Colitis-Induced Early Repair of the Intestinal Epithelium
Source: Int J Mol Sci. 2024 Apr 18;25(8):4469. doi: 10.3390/ijms25084469 (PMC11050633; doi:10.3390/ijms25084469)
Supplement: Supplementary file 1 [file ijms-25-04469-s001.zip]

Archive with 2 entries (2 files):
- ijms-2942193-supplementary.pdf
- Supplementary Table S1.pdf
